# Supplementary material for: Modeling the influence of motor skills on literacy in third grade: Contributions of executive functions and handwriting
Source: PLoS One. 2021 Nov 29;16(11):e0259016. doi: 10.1371/journal.pone.0259016 (PMC8629244; doi:10.1371/journal.pone.0259016)
Supplement: S1 File — https://figshare.com/articles/dataset/Modeling_the_influence_of_motor_skills_on_literacy_in_third_grade_xlsx/14724447. (XLSX) [file pone.0259016.s001.xlsx]

## Sheet: data_files
participant	school	classroom	block_order	gender	laterality	age	reading_RW	reading_IW	reading_PW	reading_speed_RW	reading_speed_IW	reading_speed_PW	spelling_RW	spelling_IW	spelling_PW	text_comprehension	text_production_quality	dexterity_DH	dexterity_NDH	bimanual_coordination	WM_phono	WM_VS	inhibition_a	inhibition_b	shifting_a	shifting_b	handwriting	PA	RAN	non_verbal_IQ
01001A	A	AA	12	F	D	9	19	15	18	42	40	48	7	4	8	12	4.5	18	23	22	15	16	13	34	263	6.66666666666667	14	19	30	112
01001D	D	DA	12	F	D	9	17	8	15	40	44	46	7	2	8	12	6.5	28	26	33	13	10	16	30	119	5.28571428571429	11	15	16	88
01001K	K	KA	12	M	D	9	20	18	19	29	43	51	7	3	9	10	5	24	28	21	16	12	9	32	49	5.57692307692308	14	17	21	108
01002D	D	DA	21	F	D	9	12	7	16	36	44	46	2	0	4	6	4	22	23	27	11	12	19	20	130	5.34615384615385	12	9	23	81
01002K	K	KA	12	F	D	8	18	20	17	25	28	32	8	5	8	9	4.5	21	28	16	11	9	10	23	218	8.75	13	16	18	96
01003K	K	KA	12	M	D	9	14	8	8	52	71	60	3	2	3	8	3	25	26	55	17	14	6	26	120	7.38461538461539	9	16	23	105
01004K	K	KA	21	F	D	8	17	13	16	41	50	46	7	2	7	6	5.5	27	35	30	11	15	-1	30	149	9.09090909090909	6	14	31	113
01005K	K	KA	21	F	D	8	19	15	18	41	59	45	9	3	6	9	5.5	21	28	28	17	12	7	30	87	4.65	16	17	19	99
01006K	K	KA	12	F	D	8	20	12	15	43	45	54	7	4	8	11	5.5	22	23	33	16	13	4	32	114	6.68421052631579	16	11	28	110
01007M	M	MB	21	M	D	8	14	6	8	68	88	71	7	2	6	6	4.5	19	21	26	14	16	7	54	102	5.125	10	16	22	122
01010E	E	EA	12	F	D	8	13	10	18	43	40	39	9	2	6	8	5	20	26	33	16	14	21	29	71	7	9	15	25	107
01011E	E	EA	12	M	D	9	20	12	19	34	40	34	9	6	8	12	5	24	30	47	17	9	12	44	98	6.65	13	12	20	93
01012E	E	EA	21	F	D	9	18	16	13	36	37	31	6	3	10	10	6	24	35	36	15	11	4	25	133	5.625	15	17	22	107
01013E	E	EA	21	M	G	8	17	9	13	48	114	38	10	2	6	9	4.5	23	26	43	16	7	10	78	84	7	8	14	20	88
01014M	M	MB	12	F	D	8	17	10	17	32	51	35	8	3	7	11	6	20	25	29	16	12	4	36	95	5.875	17	18	33	111
01015M	M	MB	12	M	D	9	18	8	18	52	57	39	8	2	8	7	6	23	23	25	17	15	9	37	155	5.79166666666667	11	12	22	110
01017M	M	MA	21	M	G	9	17	8	16	45	61	48	6	2	8	9	4.5	24	24	27	17	11	7	39	62	4.85	10	12	34	94
01018M	M	MA	21	F	D	8	19	12	16	43	58	48	6	4	9	11	7.5	23	26	31	20	11	19	45	97	5.05	9	15	20	105
01019C	C	CA	21	F	G	8	19	8	17	55	57	45	7	1	7	11	7.5	30	25	32	18	11	-1	31	89	5.60869565217391	8	18	28	105
01020C	C	CA	21	F	D	8	15	5	16	29	35	30	6	2	8	7	5	20	25		6	7	19	52	87	9.25	9	14	23	76
01021U	U	UA	21	F	D	8	18	7	17	49	52	48	8	3	10	12	4.5	19	26	34	16	11	7	37	77	5.26923076923077	11	18	28	109
01022U	U	UA	21	F	D	8	20	16	18	38	36	50	10	6	8	9	6.5	27	28	42	17	13	16	40	48	5.64285714285714	17	11	20	112
01023U	U	UA	12	M	D	9	16	5	10	37	34	26	7	2	1	5	5.5	27	29	36	2	13	12	54	172	10	8	10	30	106
01024U	U	UA	12	M	D	9	13	7	12	44	57	43	4	3	5	9	5	21	25	43	14	13	10	43	75	4.375	11	10	22	104
01025U	U	UA	12	F	D	8	17	14	18	43	47	44	10	5	9	9	6	17	21	26	16	14	9	36	98	5.30434782608696	15	19	23	130
01026U	U	UA	12	M	D	9	18	13	17	21	28	24	10	3	10	12	7.5	19	21	33	17	17	2	32	62	4.31578947368421	17	16	21	113
01027F	F	FB	12	F	G	9	16	8	18	31	39	28	6	1	7	7	6	20	20	32	16	12	7	31	88	5.73076923076923	12	18	23	108
01028F	F	FB	21	M	D	8	17	10	15	40	42	43	7	3	6	9	5.5	19	23	30	15	13	6	44	53	4.47368421052632	13	9	21	112
01029A	A	AA	21	F	G	8	16	10	18	51	60	51	6	1	8	9	4.5	21	28	44	14	13	32	52		6.92307692307692	16	18	23	104
01030F	F	FB	12	M	G	9	17	6	16	41	50	43	8	4	7	8	5.5	24	19	28	16	16	5	26	41	4.89473684210526	12	17	31	112
01031F	F	FB	12	M	D	8	15	8	13	41	45	43	5	3	6	4	5.5	23	24	34	14	12	6	42	135	12.2222222222222	7	14	24	95
01043M	M	MB	12	F	D	8	20	14	17	24	34	37	7	5	9	10	6.5	19	24	25	18	9	9	35	70	8.28571428571429	6	12	20	100
01044M	M	MB	12	M	D	9	19	13	18	31	40	31	7	7	8	12	6.5	20	24	30	18	11	5	52	38	5.04166666666667	14	20	26	101
01045M	M	MB	21	M	D	9	18	9	18	33	45	45	9	5	9		4	29	26	57	15	9	11	30	106	4.1	11	12	32	88
01046M	M	MB	12	F	D	8	19	17	18	25	20	26	9	6	10	9	6	19	27	30	18	10	11	23	200	4.58333333333333	17	18	18	100
01047M	M	MB	12	F	D	8	20	14	16	32	35	39	8	3	7	11	5.5	23	20		12	10	21	35	200	7.65217391304348	13	10	25	106
01048G	G	GA	12	M	D	8	15	4	12	43	49	48	1	0	6	5	5	21	28	25	15	13	20	26	145	5	8	13	18	98
01049I	I	IB	21	M	D	8	16	3	12	48	50	43	5	2	8	8	5.5	25	29	26	17	14	11	25	69	4.96153846153846	12	13	23	100
01050I	I	IB	21	M	G	8	16	10	18	38	40	48	6	2	6	11	5	24	20	26	11	14	10	27	142	5.72222222222222	10	8	19	110
01051M	M	MA	21	M	G	8	20	17	19	22	17	24	10	8	8	12	6.5	24	22	47	19	14	2	24	90	3.30769230769231	16	16	20	100
01052M	M	MB	21	F	D	8	18	9	15	58	74	59	7	1	7	6	6	26	27	35	18	11	15	51	53	5	10	9	22	105
01053Q	Q	QB	12	F	D	8	19	8	16	40	37	36	5	1	3	9	6	23		36	14	9	8	46	109	4.84615384615385	12	13	24	101
01054Q	Q	QB	12	F	G	8	12	9	13	70	88	64	7	4	5	7	5	19	21	26	16	14	8	46	166	6.80769230769231	14	16	28	111
01055Q	Q	QB	12	F	D	8	18	5	17	35	39	33	6	5	7	2	5.5	19	27	38	15	14	9	34	233	6.9	14	11	26	111
01056M	M	MC	12	F	D	9	18	10	13	36	32	40	8	1	9	7	7.5	22	26	26	17	11	21	25	70	4.38461538461539	16	19	23	97
01057M	M	MC	12	M	D	9	12	7	16	54	51	48	8	4	8	12	7	21	22	25	14	13	4	31	72	4.34782608695652	11	14	22	109
01058K	K	KA	12	F	D	9	18	4	16	45	55	54	5	1	2	8	4.5	23	26	51	10	13	3	-1	68	7.13636363636364	7	14	29	102
01059K	K	KA	12	M	D	9	19	7	16	48	43	42	4	3	6	11	6	20	23	31	16	13	4	22	114	5.65384615384615	9	16	24	109
01060K	K	KA	21	M	D	0	13	7	11	37	53	34	0	0	5	7	4	23	23	36	8	8	8	55		4.84210526315789	6	11	30
01061G	G	GB	12	M	D	8	20	14	18	27	27	32	5	4	5	11	3.5	26	23	39	18	9	2	43	62	4.38461538461539	9	13	27	98
01062G	G	GB	12	F	D	8	19	15	17	44	46	47	9	6	9	11	7	25	28	35	18	15	12	36	163	5.96153846153846	8	20	27	113
01063G	G	GB	12	F	D	9	18	11	17	28	26	46	9	7	8	10	5.5	22	23	38	17	12	11	35	44	5.625	17	18	25	110
01064D	D	DA	12	M	G	8	1	1	0	76	100	84	1	0	2	4	4	22	25	48	8	11	19	57		7.81818181818182	6	13	36	107
01065D	D	DA	12	F	D	8	15	2	10	76	120	67	0	0	9	5	4.5	23	24	44	13	8	10	34	50	7.15789473684211	14	20	33	88
01066D	D	DA	12	F	D	8	14	8	13	84	113	85	2	0	8	6	4.5	26	24	49	16	10	0	36	95	6.03846153846154	9	16	39	84
01067J	J	JA	12	M	D	8	16	4	14	33	31	31	7	4	8	8	4.5	20	24	60	14	9	9	48		6.9	13	15	20	96
01068J	J	JA	12	F	D	8	18	9	14	33	43	35	6	0	8	8	5.5	19	24	38	16	12	14	44	140	4.56521739130435	13	17	22	108
01069J	J	JA	21	F	G	8	19	7	18	58	57	53	4	1	1	8	4.5	24	27	40	16	10	11	38	60	5.96153846153846	11	16	26	100
01070J	J	JA	21	M	D	9	20	14	18	22	35	24	9	5	9	11	6.5	20	21	25	14	17	8	27	70	4.38461538461539	11	20	27	124
01071N	N	NA	21	M	D	9	19	11	18	22	33	32	10	7	10	9	4	25	25	33	16	13	12	31	97	3.25	12	8	22	105
01072N	N	NA	21	M	G	9	18	18	19	21	25	25	9	8	8	11	7	24	33	26	15	12	2	35	75	4.5	23	20	30	100
01073N	N	NA	12	M	D	8	20	16	20	19	21	22	9	7	8	10	4.5	19	25	39	12	11	-1	23	34	4.83333333333333	13	17	24	94
01074N	N	NA	21	F	D	8	8	5	9	52	6	42	3	0	0	5	3	26	34	55	15	11	3	29	114	7.66666666666667	7	9	42	92
01075N	N	NA	21	F	D	8	17	3	17	36	42	38	8	3	8	7	4.5	28	34	52	14	13	4	34	87	2.42857142857143	10	13	25	112
01076N	N	NA	21	M	D	9	20	4	13	44	41	45	6	2	8	5	4.5	21	23	37	14	11	6	22	92	4.9375	10	10	23	103
01077N	N	NA	12	F	D	9	15	5	14	50	74	62	5	2	7	9	5	23	26	29	5	6	8	36	72	8.16666666666667	7	10	28	88
01078N	N	NA	21	M	D	8	15	7	14	19	22	20	7	1	6	6	3.5	17	28	27	10	10	14	36	120	4.89473684210526	10	17	17	102
01079N	N	NB	12	M	D	9	19	11	18	23	30	29	10	4	10	11	4	26	31	30	18	16	7	31	173	4.41666666666667	14	17	32	113
01080J	J	JA	12	F	D	8	18	5	16	51	55	51	9	3	9	11	6	17	18	16	17	14	9	28	30	5.23076923076923	15	20	30	116
01081J	J	JA	12	M	D	9	12	6	13	36	38	35	2	0	3	2	4	25	27	43	9	7	10	35		6.875	11	6	29	78
02001A	A	AA	12	F	D	9	8	4	6	151	197	113	2	2	4	9	4	21	24	23	16	13	7	28	90	6.28571428571429	9	9	28	93
02001D	D	DA	21	F	D	9	9	5	11	67	87	63	3	0	5	7	4	25	25	19	16	9	10	42	92		15	13	28	98
02001K	K	KA	21	M	D	8	14	10	16	39	35	54	7	3	6	8	3.5	27	33	86	10	12	12	34	42	5	5	15	23
02002A	A	AA	21	M	D	8	15	7	15	38	59	37	3	3	4	9	3.5	17	26	21	15	16	11	26	156	4.84615384615385	13	12	21	110
02002D	D	DA	12	M	D	8	19	4	16	34	48	45	8	4	8	9	5.5	22	24	30	11	9	3	19	96	7.06666666666667	14	13	26
02002M	M	MB	21	F	D	9	9	6	6	40	39	20	6	2	7	7	5.5	27	36	40	8	10	8		175	18.6	6	5	51	85
02003M	M	MB	12	F	D	8	17	6	11	73	125	50	5	0	8	7	6.5	23	26	29	14	12	17	50	68	6.36842105263158	11	14	27	111
02004M	M	MA	21	M	D	9	17	12	10	91	93	73	8	5	9	11	6	22	27	30	16	15	7	51	91	6.61904761904762	11	4	23	101
02006M	M	MB	21	F	D	8	20	16	16	26	33	29	9	6	10	11	7	22	29	27	18	13	38	72	142	10.1153846153846	23	18	29
02010E	E	EA	21	M	D	9	15	2	18	34	44	34	7	3	8	8	6	19	26	38	16	11	11	30	113	5.35	10	19	21	101
02011E	E	EA	21	F	G	9	17	13	17	30	53	40	9	6	10	7	6.5	28	25	28	19	11	15	56	40	5.5	17	14	36	99
02012E	E	EA	12	M	G	8	16	7	16	35	41	41	7	3	9	10	5	26	26	31	11	10	5	30	118	4.8	16	13	28
02013E	E	EA	12	F	D	9	20	15	19	27	42	29	8	2	9	6	5	22	29		13	11	3	37	121	6.85714285714286	12	17	22	107
02015C	C	CA	12	F	D	8	17	4	13	53	73	65	6	2	7	8	4.5	30	27	50	15	10	9	25	154	5.46666666666667	11	18	22	93
02018U	U	UA	12	F	D	9	18	15	14	21	17	26	9	6	9	11	6.5	21	27	31	16	10	8	51	247	5.36842105263158	22	7	19	104
02019U	U	UA	12	F	G	9	19	8	16	52	47	63	8	4	8	6	5	21	26	21	14	14	14	29	112		13	16	22	90
02020U	U	UA	21	F	G	8	19	10	17	30	37	45	8	5	10	12	7.5	26	30	42	19	9	10	35	128	5.8	12	16	22	110
02021U	U	UA	21	M	D	8	17	2	13	50	46	49	3	0	5	10	4.5	23	30	52	17	12	4	40	226	10	11	10	55	101
02022U	U	UA	21	M	D	8	18	13	18	36	50	43	9	4	9	8	6.5	18	21	30	18	11	16	47	200	4.26315789473684	21	18	23
02024F	F	FB	21	F	D	8	16	10	16	41	26	26	6	5	7	5	4	29	27	30	12	7	46	3	175	8.83333333333333	8	7	19	91
02025F	F	FB	12	F	D	9	17	10	17	27	31	33	3	3	7	8	5.5	29	28	34	16	14	4	49	174	8.1875	13	16	32	112
02026M	M	MB	21	F	D	9	16	8	16	29	26	25	5	2	8	9	6.5	22	30	28	18	12	2	39	57		7	11	24	104
02027M	M	MB	21	F	D	9	17	15	17	26	37	39	7	4	9	11	6	26	33	16	17	13	16	37	88	7.42857142857143	14	19	33	104
02028M	M	MB	12	F	D	8	19	11	15	22	25	25	9	3	8	12	8	22	25	30	16	14	39	36	38	6.35294117647059	17	15	24	110
02029M	M	MB	12	F	D	8	18	11	13	40	38	37	8	4	9	9	6	27	34	35	18	11	8	27	160	8.57142857142857	16	14	23	107
02030M	M	MB	21	M	G	9	16	13	10	50	34	44	9	5	6	11	5	26	28	30	16	15	30	15	87	7.17391304347826	17	9	18	112
02031M	M	MA	12	F	D	8	10	5	12	31	34	29	7	2	2	4	4.5	16	21	32	14	13	21	59	74	7.125	10	7	28	101
02032M	M	MB	12	F	D	9	18	8	14	46	56	52	4	4	6	10	6.5	23	25	20	14	16	7	47	121	5.26086956521739	14	18	26	112
02033M	M	MB	12	M	D	9	20	16	19	16	16	21	9	5	10	11	6	22	29	30	17	11	14	37	65	4.69230769230769	15	15	21	110
02040F	F	FB	12	F	D	9	19	4	18	42	56	53	6	3	5	11	5.5	20	22	22	15	13	10	40	99	5.75	10	19	25	102
02041Q	Q	QB	21	F	D	8	16	13	13	38	39	28	8	6	6	10	5	24	29	26	13	13	3	51	48	4.92307692307692	9	12	31	112
02042Q	Q	QB	21	M	D	9	4	2	4	350	320	248	1	0	3	4	3.5	23	26	33	3	8	14				6	0	26	99
03001F	F	FA	12	M	D	9	20	13	13	33	37	40	8	4	9	9	4.5	33	38	34	17	11	-8	7	28	3.8695652173913	13	16	19	107
03002F	F	FA	12	F	D	9	20	18	14	33	30	42	9	8	9	10	5.5	22	25	68	6	9	15	26		5.79166666666667	13	17	23	96
03003F	F	FA	12	F	D	9	19	10	16	39	43	46	6	4	10	9	7	26	24	22	13	7	13	44	66	3.88461538461538	16	16	25	88
03004F	F	FA	12	M	G	8	18	10	15	39	65	51	6	2	8	6	5.5	24	24	22	15	8	12	32	61	5.625	9	15	18	93
03005B	B	BA	21	M	D	9	19	9	15	69	90	81	3	2	8	9	5.5	24	31	25	14	13	14	34	71	5.46153846153846	8	11	26	109
03006B	B	BA	12	F	D	9	17	11	14	28	39	56	5	4	6	5	5	30	30	64	11	8	22	26		5.88235294117647	15	8	26	82
03007F	F	FB	12	M	D	8	14	6	17	67	53	44	3	0	3	9	3.5	27	25	39	10	10	4	40		8.17647058823529	6	5	26	99
03008F	F	FB	12	M	D	8	16	9	15	33	37	32	1	3	4	8	3.5	22	30	22	9	15	10	32	91	4.45	15	12	28	112
03009M	M	MA	21	M	D	8	20	16	17	16	19	19	10	8	9	12	6	19	23	33	16	12	0	24	102	4.42307692307692	13	17	28	100
03010M	M	MA	12	F	D	8	20	13	15	23	25	27	8	2	8		6	19	25	27	16	11	6	30		3.70588235294118	16	16	30
03011M	M	MA	12	M	D	8	16	9	15	45	50	40	3	1	5	7	4.5	22	28	33	5	11	11	41	99	5	9	12	47	96
03012M	M	MA	12	M	D	9	15	7	14	42	40	31	4	4	5	7	4	24	37	45	14	14	8	29	53	2.82608695652174	15	11	53	109
03013Q	Q	QA	21	F	D	9	19	16	18	27	31	40	5	4	7	12	6	20	25	26	17	16	5	37	75	4.15384615384615	16	17	25	121
03014Q	Q	QA	21	F	D	8	19	16	19	48	28	46	7	9	9	10	5	21	22	27	18	14	7	44		6.20833333333333	13	20	25	121
03016Q	Q	QA	21	F	D	9	20	12	19	41	47	40	10	5	9	10	6	25	30	25	18	14	7	35	59	7.08333333333333	8	18	24	113
03017Q	Q	QA	21	F	D	9	19	8	16	45	50	48	8	2	7	6	6	18	19	21	16	11	23	50		3.5	16	9	19	97
03018Q	Q	QA	12	F	D	9	20	19	19	29	34	31	9	8	9	11	6	17	25	25	18	14	10	31	67	5.05	16	18	21	105
03019Q	Q	QB	21	M	D	8	19	5	18	53	52	54	8	2	3	6	1	23	20	26	14	16	0	16	52	3.31818181818182	11	11	36	118
03020B	B	BA	21	F	D	8	11	7	10	50	43	33	5	3	2	11	4.5	19	22	21	7	14	8	24	100	7.55555555555556	13	3	27	111
03021B	B	BA	21	M	D	8	18	10	15	35	41	32	9	7	7	12	6	26	27	32	17	15	17	61	67	4.96153846153846	12	9	19	110
03022B	B	BA	21	F	D	8	15	7	8	42	45	41	6	2	4	10	5	24	26	29	11	7	5	43		5.81818181818182	10	9	34	92
03023F	F	FB	21	F	G	9	20	19	18	21	16	26	10	8	10	10	5	28	28	22	16	10	8	26	52	6.07142857142857	20	8	16	94
03024F	F	FB	21	M	D	8	18	9	16	40	72	51	8	4	9	8	4.5	30	30	58	17	7	0	31	98	5.42857142857143	7	11	29	90
03025Q	Q	QB	12	F	D	8	18	9	15	34	40	32	9	5	5	6	6.5	19	22	23	13	9	8	36	104	6	23	17	35	98
03026Q	Q	QB	12	F	D	9	20	12	19	18	20	17	7	4	7	10	5	16	23	30	17	15	5	30	71	5.15384615384615	21	12	21	116
03027Q	Q	QB	12	F	D	8	19	7	10	29	33	31	6	3	3	7	4	18	25	20	14	5	15	26	78	8.85714285714286	7	9	24	71
03028T	T	TA	21	F	D	8	19	11	17	39	48	52	4	2	6	5	4	24	28	28	15	11	24	27	80	5.14285714285714	7	5	28	99
03029T	T	TA	12	M	D	8	20	13	18	16	26	34	9	3	8	6	4.5	19	22	32	16	14	7	39	120	2.96153846153846	21	5	17	107
03030T	T	TA	12	F	D	8	20	17	19	25	18	35	8	2	5	12	7	20	25	30	18	11	4	19	60	3.26923076923077	18	19	20	101
03031T	T	TA	21	F	D	8	20	15	18	21	24	25	8	2	7	11	6	19	21	29	18	17	10	41		3.85	19	11	22
03032Q	Q	QB	21	F	D	9	19	7	17	36	32	34	9	4	7	9	6.5	21	27	24	10	15	9	13	50	7.25	20	10	22	115
03033I	I	IA	21	M	G	8	10	6	11	26	48	29	3	1	3	6	4.5	26	29	34	7	6	10	49	94	5.72727272727273	8	9	33	98
03034I	I	IA	21	M	D	9	17	11	19	32	34	27	7	2	7	8	5.5	23	28	23	17	11	10	24	61	4.78260869565217	11	11	25	103
03035I	I	IB	12	M	D	9	17	8	17	49	56	62	7	3	7	11		35	34	43	19	12	6	66	111	7.33333333333333	6	6	32	94
03036I	I	IA	21	F	D	9	17	4	15	41	58	47	3	0	6	4	3	25	32	25	4	8	19	38		6.375	10	6	44	78
03038I	I	IB	21	M	D	8	10	2	10	107	110	77	0	0	2	3	3	29	29	34	9	8	19	43		6.77777777777778	8	6	40	88
03039I	I	IB	12	F	D	8	19	13	17	29	37	33	7	1	7	10		16	23	25	17	10	12	55	72	4.42857142857143	13	12	21	89
03040I	I	IB	21	F	G	9	18	12	17	30	35	27	7	3	8	8	5.5	18	21	22	16	13	7	27	58	6.63157894736842	20	6	20	112
03041M	M	MC	21	F	D	8	19	14	17	29	29	29	9	6	9	11	5.5	25	30	23	14	10	13	38	109	5.21052631578947	10	5	31	88
03042M	M	MC	21	F	D	8	19	13	17	34	38	44	9	5	9	8	6	22	22	26	17	18	9	32	91	5.1875	18	15	21	143
03043M	M	MC	21	M	D	9	20	16	16	19	21	31	9	4	9	10	6.5	20	22	25	19	11	3	27	81	2.95238095238095	12	11	25	94
03044M	M	MC	12	M	D	9	20	13	18	29	32	35	10	6	9	8	8	21	26	24	20	12	7	24	41	4.36842105263158	18	17	25	106
03045M	M	MC	12	M	D	8	20	13	14	53	60	60	9	3	7	12	5.5	26	26	25	19	16	12	36	85	6.46153846153846	13	10	42	114
03047K	K	KA	21	F	D	9	19	13	17	28	27	56	8	4	9	12	4.5	24	24	21	17	14	6	30	49	3.60869565217391	11	12	17	116
03048K	K	KA	21	F	D	9	17	11	19	43	49	33	2	2	6	12	5.5	22	26	27	14	11	9	48		7.33333333333333	10	13	30	103
03049K	K	KA	21	M	D	9	16	9	14	53	67	64	5	2	6	9	4	21	21	24	15	16	7	47	56	5.30434782608696	8	7	19	116
03050K	K	KA	21	F	D	9	18	10	15	45	51	48	6	1	7	5	4	22	27	23	13	14	6	20	129	4.34615384615385	15	17	22	104
03051G	G	GB	21	M	D	9	18	17	19	15	17	21	9	4	9	10	5.5	24	21	22	17	14	4	26	65	3.72222222222222	13	16	18	121
03052G	G	GB	21	M	D	9	18	18	15	16	16	22	9	9	10	12	7.5	20	23	39	15	13	9	32	60	4.25	18	12	24	120
03053G	G	GB	21	M	D	8	19	4	13	36	46	35	4	2	9	10	5	26	28	23	14	11	6	31	137	3.8	10	13	20	103
03054D	D	DA	21	M	D	9	17	7	10	33	30	41	9	2	5	5	5.5	24	27	27	14	13	11	36	65	4.55555555555556	17	16	22	104
03055D	D	DA	21	F	D	9	17	13	17	32	33	37	10	3	9	7	6.5	21	21	27	13	12	8	32	85	5	13	5	20	113
03056D	D	DA	21	F	D	9	17	6	15	20	22	23	9	5	5	1	4.5	23	31	25	8	12	11	39	68	4.77777777777778	12	18	23	101
03057J	J	JA	12	M	D	8	19	15	18	30	34	50	9	3	9	9	5.5	21	22	21	18	10	16	40	54	5.03846153846154	10	13	25	104
03058J	J	JA	12	F	D	9	20	11	16	38	50	34	8	4	9	7	6.5	24	32	21	17	12	5	36		6.09523809523809	8	18	24	101
03059J	J	JA	12	M	D	9	13	3	11	44	60	62	0	0	3	5	2.5	20	25	27	4	7	14	26	132	6.16666666666667	10	10	22	72
03060N	N	NA	12	M	D	8	17	7	11	23	26	27	4	0	0	3	2.5	19	23	29	8	11	4	19	71	3.79166666666667	11	13	16	92
03061N	N	NA	12	M	D	8	19	15	13	32	34	42	8	3	8	11	5.5	25	25	44	12	10	8	18	92	5.15384615384615	10	15	35	85
03062N	N	NA	21	M	G	8	16	7	14	43	52	49	7	0	5	5	4	28	39	50	14	14	24	38	66	8	13	13	28	110
03063N	N	NA	12	M	D	9	16	8	10	68	58	46	4	1	6	12	4.5	22	34	31	13	9	20	42	99	7.88235294117647	8	13	36	93
03064N	N	NA	12	F	D	9	18	11	15	33	40	30	5	3	9	6	5	18	23	32	14	7	9	42	140	4.61904761904762	20	9	25	86
03065N	N	NA	21	F	D	8	19	11	16	19	34	23	9	6	6	9	3	22	21	34	12	12	10	38	87	7.1875	12	13	15	108
03066N	N	NA	12	M	D	9	16	7	14	45	49	41	2	0	8	8	5	23	28		15	12	17	42	97	6.30769230769231	7	18	25	97
03067N	N	NA	12	F	D	9	20	10	16	20	22	26	7	5	9	12	5	23	22	26	19	14	-2	33	46	5.52941176470588	16	17	23	113
03068N	N	NB	12	M	D	8	18	6	14	38	40	52	7	2	9	7	6.5	28	38	46	10	7	12	18		4	10	16	27	88
04001G	G	GA	21	F	D	8	18	18	15	29	31	30	10	4	6	11	7.5	28	27	24	11	4	16	28	127	6.2	17	13	24	83
04002G	G	GA	21	F	D	9	18	16	18	19	28	28	9	3	10	12	7	18	25	24	14	12	8	30	33		11	16	22	108
04003F	F	FA	21	M	G	8	19	14	16	32	36	45	7	5	6	8	2	25	23	25	17	6	9	25	111	5.46153846153846	10	14	21	95
04004F	F	FA	21	F	D	8	17	10	16	40	47	49	7	4	8	8	7	20	27	26	15	15	7	23	81	4.41666666666667	19	11	18	117
04005M	M	MB	12	M	D	8	7	1	6	82	84	56	0	0	4	5	4.5	26	30	29	9	12	15	12	17	5.33333333333333	8	8	45
04006M	M	MB	21	M	D	9	15	5	14	71	70	44	8	3	5	8	5	23	30	26	13	12	12	30	89		10	0	25	97
04007M	M	MB	21	M	D	8	13	3	14	40	49	42	4	0	5	6	4	31	26	37	7	14	16	51	161	7.66666666666667	10	4	34
04008F	F	FA	21	F	D	8	14	6	13	17	23	20	6	1	6	7	5	17	30	30	15	14	6	19	99		8	14	15	114
04009F	F	FA	21	M	D	8	13	2	13	68	84	50	3	2	2	9	4	19	23	25	12	14	3	43	126		12	7	44	100
04010M	M	MA	12	F	D	9	17	8	14	34	54	43	6	5	9	10	4.5	26	26	19	16	12	25	29	65	7.83333333333333	16	13	25	110
04011M	M	MA	12	M	G	8	7	0	5	145	143	125	1	0	2	5	3.5	36	36	28	13	14	2	36	150	6.53846153846154	8	14	33	111
04012M	M	MB	12	F	D	8	20	7	14	28	30	28	10	5	8	11	6.5	20	27	28	17	11	13	26	98	6.33333333333333	17	16	25	96
04013M	M	MB	12	F	D	8	19	14	14	27	35	42	7	6	6	12	6.5	17	22	19	4	14	13	33	95	4	23	19	24	110
04014F	F	FB	21	M	D	8	19	4	15	32	42	39	6	5	8	12	5	20	28	26	15	13	6	39	91	6.66666666666667	9	9	43	107
04015F	F	FB	21	F	G	8	15	10	14	36	41	35	7	2	8	10	5.5	25	19	29	16	13	8	35	90	5.52941176470588	13	7	25	110
04016M	M	MA	21	M	D	9	18	12	18	34	32	43	9	6	9	9	6.5	26	32	38	16	8	26	42	130	6.5	13	12	24	79
04017M	M	MA	21	F	D	8	18	5	12	45	58	46	4	1	9	5	7	26	28	22	16	12	6	37	82	6.2	17	16	35	111
04018M	M	MA	21	F	D	9	17	9	15	41	39	48	10	4	8	7	6	23	25	20	6	14	-1	21	6	5.15384615384615	16	12	36	78
04019M	M	MB	21	F	D	8	16	11	8	70	57	41	6	4	7	11	7	21	27		16	12	16	30	34	4.81818181818182	11	4	35	101
04020M	M	MB	21	F	G	9	18	10	14	28	32	32	8	5	8	11	6	28	29	35	14	4	8	22	55	7	16	14	24	65
04021M	M	MA	12	M	D	8	19	9	18	32	36	32	7	6	8	9	6	23	27		4	8	34	34	231	6.5	10	13	38	100
04022Q	Q	QA	12	M	G	8	16	11	14	48	63	55	8	5	7	10	4.5	21	25	37	16	14	7	41	44	4.7	20	19	23	111
04023Q	Q	QA	12	F	D	9	19	15	19	26	24	35	8	9	10	10	7	19	21	26	13	13	26	37	44	7.05263157894737	25	7	18	115
04024Q	Q	QA	21	M	D	8	16	6	10	37	37	59	7	6	6	6	3.5	29	28		8	16	11	24	95	4.53333333333333	12	5	25	100
04025Q	Q	QA	12	M	D	8	17	6	14	27	39	30	9	3	8	11	5.5	22	26	41	14	8	7	34	149	8.2	11	12	20	100
04026Q	Q	QB	12	F	D	9	20	19	18	18	17	22	10	7	9	12	6	20	24	27	18	16	4	25	43	5.25	17	17	17	99
04027Q	Q	QA	21	F	D	9	19	12	18	35	50	44	9	5	7	12	6.5	23	23	21	14	14	0	23	72	3.80769230769231	14	8	19	105
04028F	F	FB	12	F	D	8	17	7	15	37	35	40	6	4	1	9	5	20	29	39	4	12	9	28	161	6.26666666666667	7	11	24
04029F	F	FB	12	M	D	9	19	7	13	35	36	31	6	2	6	8	5.5	20	26	64	11	10	5	26	101		14	15	30	88
04030Q	Q	QB	21	F	D	8	18	14	13	29	25	40	8	3	8	8	5	20	28	21	18	10	8	44	107	6.36363636363636	19	7	15	102
04031Q	Q	QB	21	F	D	9	9	2	11	84	95	88	5	3	4	3	4	23	28	23	10	14	15	22	90	6	16	3	28	107
04032Q	Q	QB	21	M	D	9	17	5	15	37	36	40	8	3	7	9	4.5	28	28	33	11	11	19	50	127	7.93333333333333	10	14	29	71
04040F	F	FB	21	F	G	8	19	11	13	26	41	40	10	6	9	12	5	17	21	17	10	17	10	34	41	4.5	10	14	19	119
04041F	F	FB	21	M	D	9	19	6	18	53	60	53	5	4	9	11	4.5	22	30	23	6	13	10	33	55	5.96153846153846	9	6	31	100
04042F	F	FB	21	F	D	9	20	17	17	30	28	35	10	4	10	12	5.5	21	22	16	16	10	4	31	63	5.04347826086957	15	11	19	108
04044T	T	TA	12	F	D	8	12	1	11	37	43	38	0	2	2		4	18	23	21	5	11	6		19		7	4	20	92
04045T	T	TA	12	F	D	8	17	11	18	31	46	31	9	8	9	8	3.5	23	25	34	11	9	7	29	36	5.03846153846154	14	11	25	103
04046T	T	TA	21	F	D	9	18	8	17	25	37	30	9	8	7	8	6.5	23	25	35	6	13	21	33	55	5.10526315789474	10	6	28	102
04047T	T	TA	12	F	D	9	17	6	15	44	46	44	9	4	7	8	7.5	20	33	27	16	11	16	67	82		23	12	25	91
04048I	I	IA	21	M	D	9	2	1	4	101	97	61	0	0	1	3	2	24	25	36	6	9	22	34	154	11.8181818181818	10	3	38	93
04049I	I	IB	12	M	D	9	13	6	12	60	59	55	6	3	7	9	5.5	18	19	25	13	14	-3	11	97	5.82352941176471	11	8	26	101
04050I	I	IA	12	M	D	8	9	1	4	107	126	137	0	0	9	2	4.5	30	34	25	13	12	23	22	45	5.8	10	13	26	89
04051I	I	IA	12	M	D	8	10	4	7	42	55	45	0	2	4	2	4.5	26	36	30		9	22			4.66666666666667	6	8	40	78
04052I	I	IB	12	M	D	9	15	4	11	77	71	78	4	2	7	8	4	21	23	21	9	15	10	42	91	5.72727272727273	11	14	19	110
04053I	I	IB	21	F	D	8	13	5	12	66	92	72	1	0	2	3		29	30	27	6	6	9	13	87		10	5	30	71
04060M	M	MC	12	F	D	9	18	16	16	32	31	41	7	4	7	11	6	23	29	31	16	10	13	31	29	4.95454545454545	15	19	18	102
04060Z	Z	ZA	21	F	G	9	20	16	19	48	50	42	10	9	9	11	5.5	21	25	24	15	12	13	22	96	5.11764705882353	20	13	25	111
04061M	M	MC	12	F	D	9	15	12	14	22	24	32	10	6	6	10	7.5	20	20	24	14	13	9	33	32	5.76190476190476	17	15	16	110
04061Z	Z	ZA	21	F	G	9	16	14	16	22	28	38	9	9	10	9	4.5	17	23	21	17	13	6	38	110	5.27777777777778	12	19	24	109
04062M	M	MC	12	F	D	9	18	13	15	30	31	36	10	6	10	10	6	21	25	21	16	14	6	27	65	4.25	21	10	20	107
04063M	M	MC	21	M	D	9	20	14	17	20	23	22	8	3	9	12	5.5	19	21	33	16	13	3	32	55	4.45833333333333	13	6	19	100
04064M	M	MC	21	F	G	9	15	9	17	51	56	41	7	3	10	9	6.5	22	25	23	16	13	3	25	51	5.07692307692308	16	18	32	107
04065M	M	MC	12	M	D	9	18	12	16	33	36	44	9	3	9	10	7	21	24	25	18	13	8	31	48	7.60869565217391	10	17	20	110
04066F	F	FB	21	F	D	8	17	4	10	34	48	49	7	1	9	7	4	20	22	23	9	7	8	29	85	6.09090909090909	9	11	22	96
04071J	J	JA	21	F	G	9	19	17	17	16	19	20	8	8	10	12	7	22	23	28	15	14	11	68	82	5.65217391304348	23	15	21	93
04072J	J	JA	21	F	D	8	19	12	19	28	25	43	9	4	8	9	5.5	21	25	23	13	7	18		156	10.5555555555556	19	6	21	98
04073J	J	JA	21	M	G	9	17	1	14	78	100	80	4	0	5	4	5.5	25	30		5	9	10	28		6.27777777777778	14	10	25	66
04074J	J	JA	21	F	D	9	17	3	15	32	43	28	8	3	5	10	5.5	17	25	17	15	15	5	40	101	5.2	15	11	34	112
04090I	I	IB	21	M	G	8	17	11	17	26	29	46	7	2	5	9	4	21	30	32	10	5	22	14	163	5.875	14	12	29	74
04091I	I	IB	21	M	D	9	19	7	18	26	35	27	6	2	7	8	6	22	23	22	11	9	13	27	93	4.75	10	19	25	89
04092I	I	IB	21	F	D	9	19	10	13	33	55	48	10	4	9	7	5	21	24	19	16	14	10	35	107	4.66666666666667	19	14	19	105
04093I	I	IB	21	M	G	8	20	15	18	17	20	30	6	4	8	12	6.5	28	26	19	17	14	12	37	63	5	16	14	24
04094E	E	EA	21	M	D	9	12	2	8	35	43	29	5	2	9	5	4	32	31	44	8	4	14	37			18	11	40	68
05001K	K	KA	21	F	D	8	15	6	15	68	83	54	3	1	6	6	4	20	23	25	2	8	9	38	155	7.4	7	12	22	97
05002K	K	KA	12	M	D	8	18	9	16	35	39	32	5	5	8	5	4	23	28	28	13	10	19	39		5.8	9	19	26
05003K	K	KA	12	F	D	8	11	5	8	91	88	61	7	3	6	7	4	24	24	33	6	6	11	48	46	5.33333333333333	6	7	20	69
06002B	B	BA	12	F	G	8	14	9	13	53	62	59	8	2	3	10	5	20	26	23	18	8	17	33	65	5.88461538461539	9	18	24	100
06003B	B	BA	12	F	D	9	19	13	15	26	30	32	9	7	8	10	5	22	26	20	16	13	15	34	26	5.42307692307692	17	17	18	102
06004B	B	BA	12	M	D	8	18	12	16	30	41	34	7	5	5	11	5	22	30	24	18	18	5	27	92	4.05555555555556	14	20	22	129
06005B	B	BA	12	F	D	8	13	3	8	34	41	24	2	3	5	11	6.5	29	24	30	16	11	6	37	119	8.31578947368421	10	14	32	114
06006I	I	IB	12	F	D	9	13	3	10	54	60	46	2	1	6	7	5	22	28	23	16	15	2	32	102	4.8	15	19	42	114
06007I	I	IB	12	M	D	0	8	2	12	118	140	112	0	1	2	5	3.5	21	22	21	10	9	-3	22	105	8.15384615384615	5	14	27
06008I	I	IB	12	F	D	9	20	16	16	25	35	28	9	5	9	12	5.5	21	20	18	16	11	17	37	61	4.73333333333333	17	15	17	107
06009E	E	EA	12	F	D	8	18	10	17	70	81	60	5	2	6	8	5	22	26	23	17	16	11	33	70	4.88888888888889	7	16	19	116
07001B	B	BA	21	F	D	9	14	5	11	36	55	45	2	0	7	8	5	31	34	21	11	15	3	38	61	3.80769230769231	16	15	21	99
07002B	B	BA	12	M	D	8	20	14	18	23	18	28	9	7	9	11	5.5	20	21	29	15	15	10	27	176	5.19230769230769	14	13	30	93
07003B	B	BA	21	M	D	8	9	3	8	48	71	46	3	1	2	5	3	32	35	31	3	10	-11	20	134		9	3	35	74
07004B	B	BA	12	F	D	8	17	9	14	27	24	29	6	6	9	11	4.5	35	39	31	16	12	7	24	126	4.625	14	9	23	101
07005Q	Q	QB	12	F	D	9	19	8	16	23	25	38	6	5	6	10	4	22	32	26	15	13	24	23	59	6.05555555555556	15	18	38	110
10001K	K	KA	21	M	D	9	19	10	16	66	85	103	10	3	8	10	5.5	26	24	29	15	16	7	47	281	7.7	11	14	30	114
10002B	B	BA	21	F	D	8	20	15	20	29	42	35	10	5	7	10	6	21	22	25	16	13	3	15	53	5.07692307692308	22	19	23	122
10003B	B	BA	21	M	D	8	20	6	19	44	66	47	5	5	9	10	6	22	27	28	16	15	11	32	64	4.13333333333333	17	18	25	110
10004B	B	BA	12	M	D	8	18	12	12	22	35	29	7	3	7	12	5	25	28	55	13	7	18	52		6	10	16	26	88
10005A	A	AA	12	F	D	9	13	6	13	49	87	41	2	1	7	12	4.5	28	28	32	17	12	1	21	91		6	11	19	101
10006A	A	AA	12	F	G	8	17	10	11	29	31	38	9	3	8	9	4.5	22	28	29	18	13	9	29	111	4.27272727272727	18	20	21	101
10007A	A	AA	12	M	D	9	20	8	19	39	41	47	5	2	7	6	5.5	21	20	21	14	12	10	29	102	1.17391304347826	8	20	24	100
10009B	B	BA	12	M	D	9	15	3	11	39	48	40	3	2	6	6	4	28	32	19	14	11	1	22	68	4.33333333333333	9	12	20	101
13001F	F	FB	21	M	D	9	18	8	18	47	52	40	8	5	9	6	4.5	26	30		17	14	8	43	55	4	10	13	21	125
13001G	G	GA	12	M	G	9	13	7	12	35	49	48	5	2	6	7	5	26	31	57	11	8	22	45	106	5.91304347826087	4	7	19	79
13002F	F	FB	21	M	D	9	18	6	14	35	49	44	7	6	9	6	5.5	25	25	31	12	10	6	33	94	5.46153846153846	10	3	25	96
13002G	G	GA	12	M	D	8	20	16	17	25	24	23	6	3	10	9	7.5	19	28	47	17	9	21	35	138	4.94117647058824	18	17	17	93
13003F	F	FB	21	F	D	8	13	3	9	52	53	44	1	1	7	5	4	29	25	32	13	12	11	36	115	2.04	6	7	30	99
13003G	G	GA	21	M	D	8	16	14	16	36	52	45	9	4	9	8	2	23	24	19	17	14	7	16	37	6.15789473684211	14	13	25	116
13004G	G	GA	21	M	D	8	12	3	12	37	42	43	2	1	8	6	5.5	23	24	27	13	11	10	37	107	0	12	5	25	105
15001K	K	KA	12	M	D	8	19	19	19	21	19	25	7	4	7	12	4.5	24	26	27	18	11	10	31	102	5	17	19	22	101
20001J	J	JA	12	M	D	9	19	10	15	23	26	44	8	7	9	9	5.5	27	28	33	15	15	11	12	92	4.6	22	17	17	117
20002J	J	JA	12	F	D	8	14	7	12	80	87	75	3	0	8	7		24	25	23	16	12	9	25		5.65	15	8	26	108
30001Z	Z	ZA	12	F	G	9	19	9	11	26	31	32	8	5	8	7	5	26	32	29	13	10	10	58	195	5.11111111111111	19	15	17	91
30002Z	Z	ZA	12	F	D	9	16	8	18	34	43	52	5	5	3	6	5.5	26	29	29	3	10	10	60	85	5.29411764705882	15	18	20	114
30003Z	Z	ZB	12	F	D	9	16	10	12	25	26	20	8	4	3	6	7	22	26	29	11	13	12	34	131	7	10	10	24	107
30004Z	Z	ZB	12	F	G	9	17	5	9	80	97	48	5	4	7	11	4.5	19	25	25	16	8	12	49	57	5.33333333333333	15	5	22	86
30005Z	Z	ZB	21	F	D	8	12	6	13	70	62	68	4	2	7	6	3	30	33	29	8	9	11	46	15	6	10	18	23	85
30006Z	Z	ZB	21	F	G	10	20	8	14	33	42	41	8	6	9	12	4	22	24	20	19	11	5	11	56	5.45	15	12	31	98
30007Z	Z	ZB	12	M	D	9	14	5	14	31	39	39	8	2	6	12	4	23	24	40	15	14	8	22	90	3.07692307692308	14	17	16	110
30008Z	Z	ZB	12	M	G	9	16	8	14	35	51	31	3	3	5	10	3.5	27	28	20	14	8			149		22	8	17	86
30009Z	Z	ZB	21	F	D	8	20	15	17	13	17	26	9	10	10	12	7	20	20	21	19	14	7	34	78	4.11111111111111	19	15	22	113
30010Z	Z	ZB	21	F	D	8	20	14	19	15	26	18	10	8	8	11	9	18	21	24	18	17	6	26	48	4.73684210526316	21	16	21	125
30011Z	Z	ZB	12	F	D	8	19	9	13	31	34	42	10	4	8	12	4.5	23	26	29	15	13	11	44	108	5.08695652173913	12	12	22	102
30012Z	Z	ZA	21	M	D	8	15	4	12	33	35	36	4	3	8	7	2.5	20	23	20	7	15	8	49	140	4.66666666666667	8	14	23	124
30013Z	Z	ZB	21	F	D	9	20	18	15	18	16	24	9	7	9	12	7.5	20	23	25	17	13	5	27	32	4.28571428571429	23	20	17	110
99001B	B	BA	12	F	D	9	15	7	18	33	52	30	7	4	9	12	5.5	22	34	30	16	14	1	32	99	4.21428571428571	16	17	26	107

## Sheet: legends
Guidelines to read the file « data_influence_of_FMS_on_literacy.xlsx »
Participant information:
Participant (Id of the participant)
School
Classroom
block_order (order of the two individual blocks : cf Procedure in the manuscript)
gender (F : girls and M = boys)
laterality (D= right-handed, G=left-handed)
age (in years)
The variables used in the SEM were the following:
reading_RW: regular word reading accuracy (scores /20)
reading_IW: irregular word reading accuracy (scores/20)
reading_PW: pseudo-word reading accuracy (scores /20)
reading_speed_RW: regular word reading speed (s)
reading_speed_IW: irregular word reading speed (s)
reading_speed_PW: pseudo-word reading speed (s)
spelling_RW: regular word reading (scores /10)
spelling_IW: irregular word reading (scores /10)
spelling_PW: pseudo-word reading (scores /10)
text_comprehension: good responses on the text comprehension task (scores/12)
text_production_quality: quality of the text produce in the writing task (vocabulary and syntax) (scores/10)
dexterity_DH: time to move 12 pegs with the dominant hand (s)
dexterity_NDH : time to move 12 pegs with the non-dominant hand (s)
bimanual_coordination: time to thread a lace (s)
WM_phono: phonological working memory (scores/30)
WM_VS: visuo-spatial working memory (scores/32)
inhibition_a: inhibition task (differences of time between two conditions: condition “naming” – condition “inhibition”)
inhibition_b: inhibition task (differences of time between two conditions: condition “naming” – condition “switching”)
shifting_a: Trail making test (differences of time between two conditions)
shifting_b: creature counting (TEA-Ch) (score based on the execution time and the number of direction changes)
handwriting: number of letter produced in 30 seconds.
The variables used to exclude participants were the following:
PA : phonological awareness (score /20) : this variable was not include in the model but was used to exclude participants with a profile of dyslexia
RAN : time to name pictures (s) : this variable was not include in the model but was used to exclude participants with a profile of dyslexia
non_verbal_IQ : this variable was not include in the model but was used to exclude participants with low IQ
